# Supplementary material for: Brazing of TC4 Alloy Using Ti-Zr-Ni-Cu-Sn Amorphous Braze Fillers
Source: Materials (Basel). 2024 Jul 29;17(15):3745. doi: 10.3390/ma17153745 (PMC11313286; doi:10.3390/ma17153745)
Supplement: Supplementary file 1 [file materials-17-03745-s001.zip]

Archive with 1 entries (1 files):
- materials-3095156-supplementary.pdf
